# Supplementary material for: “It’s Easy to Put Oneself in the Shoes of Others.” Results of a School Study in Geography Lessons on Working with Authentic Personal Narratives in Comparison to Factual Texts
Source: Eur J Investig Health Psychol Educ. 2023 Jun 18;13(6):1058–81. doi: 10.3390/ejihpe13060081 (PMC10296907; doi:10.3390/ejihpe13060081)
Supplement: Supplementary file 1 [file ejihpe-13-00081-s001.zip]

Archive with 1 entries (1 files):
- ejihpe-2320472-supplementary.pdf
